# Supplementary material for: A Rare Allele of ST5 From Wild Rice Enhances Salt Tolerance in Rice
Source: Adv Sci (Weinh). 2026 May 28;13(43):e16159. doi: 10.1002/advs.202516159 (PMC13336088; doi:10.1002/advs.202516159)
Supplement: Supplementary file 3 — Supporting File 3: advs75600‐sup‐0003‐DataFile.xlsx. [file ADVS-13-e16159-s003.xlsx]

## Sheet: ST5-salt-Na+ (2)
Time	ZH11 (pmol cm-2 s-1)				st5-KO1 (pmol cm-2 s-1)			P-value		st5-KO2 (pmol cm-2 s-1)			P-value		ST5-OE1 (pmol cm-2 s-1)			P-value		ST5-OE2 (pmol cm-2 s-1)			P-value
0s	-21.549	105.584	103.662		-14.555	102.187	118.662	0.921895		125.779	-7.399	115.909	0.808649		66.989	115.522	127.736	0.42442		-41.716	27.093	46.983	0.673093
30s	142.457	146.045	95.263		217.824	207.526	221.058	0.00655358		213.405	223.263	206.136	0.00723106		56.647	107.584	81.497	0.104651		-58.469	16.205	27.33	0.0159864
60s	120.596	99.956	70.251		304.225	222.594	266.563	0.00379462		430.23	479.828	244.029	0.0171234		-51.48	-16.284	-28.797	0.00194905		-79.215	19.455	39.898	0.0455274
90s	135.413	142.83	101.159		290.201	244.759	241.18	0.00288621		366.948	336.144	367.684	0.000152935		-29.358	1.109	47.495	0.00959603		-108.004	-82.189	-86.387	0.00106198
120s	119.127	102.047	69.381		339.841	273.479	200.948	0.014973		419.186	337.303	308.324	0.00205963		-50.065	11.629	-58.747	0.00820809		-88.599	-118.664	-91.243	0.00253848
150s	107.801	128.87	77.294		377.566	272.648	261.551	0.00750707		241.27	243.438	274.246	0.00127866		-45.227	-36.297	-38.26	0.000684451		36.757	-97.739	-98.611	0.00184847
180s	98.251	84.32	83.57		473.345	403.685	232.178	0.0173495		242.878	233.544	336.537	0.00538056		-386.372	-115.509	-49.679	0.057415		-153.964	-132.619	-103.063	0.000496485
210s	87.365	146.166	97.027		324.638	433.109	352.999	0.00221016		269.7	305.898	336.111	0.00185119		-100.107	-58.747	-61.026	0.00125571		-110.284	-113.183	-104.712	0.00268115
240s	79.21	134.451	99.049		220.189	368.79	308.367	0.0133712		359.635	233.329	251.143	0.0142217		-43.241	-69.117	-41.279	0.00109322		-195.928	-168.345	-148.099	0.00129761
270s	115.658	113.756	74.916		325.511	388.304	407.705	0.000636785		256.59	235.381	293.65	0.00175125		-80.185	57.035	-77.711	0.045963		-152.435	-122.985	-143.953	0.00111101
300s	127.54	88.609	85.619		309.861	443.171	424.835	0.00264022		326.103	233.072	311.822	0.00401828		-182.098	-117.658	-71.411	0.00298789		-91.764	-56.455	-173.919	0.0195484
330s	105.506	126.499	95.35		204.351	366.169	297.645	0.0195596		501.139	282.783	231.812	0.0508005		-106.359	-113.372	-72.658	0.000185912		-166.139	-91.157	-150.43	0.00273911
360s	110.16104.511	139.5	64.533		233.291	260.615	229.327	0.0201112		261.79	259.47	270.339	0.0105689		-215.642	-160.853	-121.251	0.00949979		-127.763	-175.645	-189.758	0.0174772
390s	149.267	71.37	156.516		277.972	413.559	237.617	0.0370171		274.815	282.049	254.95	0.00700322		-111.549	-146.965	-145.641	0.000922459		-189.066	-132.262	-142.173	0.00504124
420s	147.153	87.665	160.274		226.599	434.874	231.632	0.0828562		325.089	259.809	233.909	0.0158764		-61.913	-282.783	-84.623	0.0202458		-137.423	-142.663	-105.111	0.00411672
450s	81.316	72.64	177.427		279.504	297.09	249.71	0.0104718		370.06	313.801	361.875	0.00327293		-54.461	-128.446	-83.821	0.00749097		55.443	-99.879	-134.279	0.0151113
